# Supplementary material for: Flavivirus NS3 and NS5 proteins interaction network: a high-throughput yeast two-hybrid screen
Source: BMC Microbiol. 2011 Oct 20;11:234. doi: 10.1186/1471-2180-11-234 (PMC3215679; doi:10.1186/1471-2180-11-234)
Supplement: Additional file 1 — Description of all the viral baits used in the Y2H screen. The viral baits are identified by their ViralORFeome identifier (column 2) and their associated GenBank protein identifier (column 3). Length, coordinates in the coding sequence and mutations are listed in ViralORFeome database http://www.viralorfeome.com. [file 1471-2180-11-234-S1.XLS]

## Sheet: Feuille1
Additional file 1: Description of all the viral baits used in the Y2H screen.
Viral bait	ViralORFeome clone id	GenBank id	Mutations
NS3 full length ALKV	510	NP_775474.1	C->T(122);G->A(1339);A->G(1856)
NS3 helicase ALKV	522	NP_775474.1	C->T(660);G->A(780);G->A(928)
NS3 helicase DENV2	428	AAG30730.1	G->A(178);C->A(414);A->G(711);C->T(1247)
NS3 helicase JEV	514	AAL77444.1	T->C(282);T->C(327);T->C(345);T->C(906);T->C(945);T->C(979);G->A(989);A->G(993);C->T(1020);A->G(1050);T->C(1074);G->A(1128);A->G(1130)
NS3 helicase KUNV	429	BAA00176.1	T->C(72);C->T(160);C->T(510);G->T(537);C->T(628);C->T(630);C->T(637);A->G(780);T->C(830);T->C(851);C->T(891);T->C(1048);C->T(1137)
	433	BAA00176.1	C->T(44);T->C(90);C->T(178);C->T(377);C->T(528);G->T(555);C->T(648);A->G(798);T->C(848);T->C(869);T->C(1066)
NS3 helicase WNV	432	AAW81711.1	C->T(464);C->G(511);G->A(550);C->T(743)
NS3 protease KUNV	512	BAA00176.1	C->T(93);A->G(312);T->C(531)
NS5 full length TBEV	427	AAA86739.1	A->G(138);G->T(168);C->T(372);C->T(474);G->T(534);C->A(604);C->T(696);G->A(706);T->G(714);G->A(768);G->A(843);T->C(846);G->A(847);G->A(860);T->C(903);G->A(939);A->C(1029);C->T(1047);T->C(1160);T->C(1170);G->A(1176);C->T(1236);T->C(1357);C->T(1387);G->A(1395);C->T(1500);T->C(1546);C->T(1629);C->T(1641);C->T(1673);G->A(1683);T->C(1693);T->C(1833);G->A(1884);T->C(1953);C->T(1979);T->C(2096);T->C(217…
NS5 methyltransferase ALKV	434	NP_775478.1	G->A(143);T->A(451);G->A(738);C->T(753);A->G(754)
NS5 methyltransferase KUNV	516	BAA00176.1	T->C(105);C->T(168);T->C(276);G->A(297);C->T(551);T->C(744)
NS5 methyltransferase TBEV	438	AAA86739.1	A->G(138);G->T(168);C->T(372);C->T(474);G->T(534);C->A(604);C->T(696);G->A(706);T->G(714);G->A(768);G->A(843);T->C(846);G->A(847);A->G(864)
NS5 polymerase DENV1	422	AAK60418.1	A->G(43);G->A(282);A->G(287);C->G(530);A->G(746);A->T(811);G->A(1418);A->G(1704);T->C(1863)
NS5 polymerase KUNV	517	BAA00176.1	G->A(1080);T->C(1680);T->A(1857);C->T(1869);C->-(1876);G->-(1877)
NS5 polymerase TBEV	439	AAA86739.1	T->C(33);G->A(69);A->C(159);C->T(177);T->C(290);T->C(300);G->A(306);C->T(366);C->T(517);G->A(525);C->T(630);T->C(676);C->T(759);C->T(771);C->T(803);G->A(813);T->C(823);T->C(963);G->A(1014);T->C(1083);T->C(1226);T->C(1303);T->C(1335);T->C(1395);G->A(1401);T->C(1593);G->A(1636);T->C(1659);C->A(1699);A->G(1701);A->G(1731)
NS5 polymerase WNV	647	AAM81750.1	C->T(296)
