# Supplementary material for: Flavivirus NS3 and NS5 proteins interaction network: a high-throughput yeast two-hybrid screen
Source: BMC Microbiol. 2011 Oct 20;11:234. doi: 10.1186/1471-2180-11-234 (PMC3215679; doi:10.1186/1471-2180-11-234)
Supplement: Additional file 2 — The NS3 helicases sequences identity and similarity. For each protein pair, an alignment was performed and the protein sequence identity (blue) and similarity (black) percentage were given. Bold values represent high values of identities or similarities. [file 1471-2180-11-234-S2.XLS]

## Sheet: Feuille1
	similarity %
% identity
		ALKV		DENV1		DENV2		YFV		JEV		KUNV		WNV
ALKV	ALKV		100
		100
DENV1	DENV1		61.4		100
		45.1		100
DENV2	DENV2		63.7		93.1		100
		46.2		83.6		100
YFV	YFV		61.5		66.2		65.7		100
		47		48.7		49.7		100
JEV	JEV		63.6		82.9		81.8		67.4		100
		46		65		65.2		49.2		100
KUNV	KUNV		63.7		82.7		83.4		67.1		93.5		100
		46.4		66.4		68.7		50.3		84.6		100
WNV	WNV		63.4		82.5		83.2		66.7		93.1		98.4		100
		44.4		65.9		66.8		50.1		83.6		92.9		100
