# Supplementary material for: Flavivirus NS3 and NS5 proteins interaction network: a high-throughput yeast two-hybrid screen
Source: BMC Microbiol. 2011 Oct 20;11:234. doi: 10.1186/1471-2180-11-234 (PMC3215679; doi:10.1186/1471-2180-11-234)
Supplement: Additional file 3 — List of the human proteins identified as flavivirus NS3 or NS5 targets. Flavivirus NS3- or NS5-targeted human proteins are referenced by their HGNC symbol (column 1) and their Ensembl Gene ID (column 2), their Ensembl description (column 3) and their source: Y2H screen (column 4) and/or literature (column 5). [file 1471-2180-11-234-S3.XLS]

## Sheet: Feuille1
Official name	Ensembl gene id	Ensembl description	Y2H screens	Curation
ACTA2	ENSG00000107796	Actin, aortic smooth muscle	*
ACTB	ENSG00000075624	Actin, cytoplasmic 1	*
ACTG1	ENSG00000184009	Actin, cytoplasmic 2	*
ACTG2	ENSG00000163017	Actin, gamma-enteric smooth muscle	*
AMBP	ENSG00000106927	AMBP protein precursor	*
APBB1IP	ENSG00000077420	Amyloid beta A4 precursor protein-binding family B member 1- interacting protein	*
ARHGAP25	ENSG00000163219	Rho GTPase-activating protein 25.	*
ARID2	ENSG00000189079	AT-rich interactive domain-containing protein 2	*
ARNTL	ENSG00000133794	Aryl hydrocarbon receptor nuclear translocator-like protein 1	*
ATN1	ENSG00000111676	Atrophin-1	*
AXIN1	ENSG00000103126	Axin-1	*
AZI2	ENSG00000163512	5-azacytidine induced 2	*
BCL2L14	ENSG00000121380	Apoptosis facilitator Bcl-2-like 14 protein	*
BICD1	ENSG00000151746	Protein bicaudal D homolog 1 (Bic-D 1).	*
C14orf118	ENSG00000089916	Uncharacterized protein C14orf118.	*
C19orf21	ENSG00000099812	Uncharacterized protein C19orf21.	*
C8orf77	ENSG00000196677	CDNA FLJ35458 fis, clone SMINT2004729.	*
C9orf117	ENSG00000160401	CDNA FLJ44473 fis, clone UTERU2030213.	*
CAMK2B	ENSG00000058404	Calcium/calmodulin-dependent protein kinase type II beta chain	*
CAMTA2	ENSG00000108509	Calmodulin-binding transcription activator 2.	*
CASP8	ENSG00000064012	Caspase-8 precursor		*
CCDC14	ENSG00000175455	coiled-coil domain containing 14	*
CCDC99	ENSG00000040275	coiled-coil domain containing 99	*
CCNL2	ENSG00000116148	Cyclin-L2	*
CDH11	ENSG00000140937	Cadherin-11 precursor	*
CEP250	ENSG00000126001	Centrosome-associated protein CEP250	*
CEP290	ENSG00000198707	Centrosomal protein Cep290	*
CEP63	ENSG00000182923	Centrosomal protein of 63 kDa	*
CHD3	ENSG00000170004	Chromodomain helicase-DNA-binding protein 3	*
CLIP1	ENSG00000130779	Restin	*
DNAJC14	ENSG00000135392	DnaJ homolog subfamily C member 14 (Dopamine receptor-interacting protein of 78 kDa)		*
DNM2	ENSG00000079805	Dynamin-2	*
DNTTIP2	ENSG00000067334	estrogen receptor binding protein	*
DVL2	ENSG00000004975	Segment polarity protein dishevelled homolog DVL-2	*
DYX1C1	ENSG00000128845	Dyslexia susceptibility 1 candidate gene 1 protein.	*
EBNA1BP2	ENSG00000117395	Probable rRNA-processing protein EBP2	*
EIF5A	ENSG00000132507	Eukaryotic translation initiation factor 5A-1 (	*
EMILIN1	ENSG00000138080	EMILIN-1 precursor	*
ENO1	ENSG00000074800	Alpha-enolase	*
ENOX2	ENSG00000165675	Tumor-associated hydroquinone oxidase (tNOX)	*
EVI1	ENSG00000085276	Ecotropic virus integration site 1 protein homolog (EVI-1).	*
FAM184A	ENSG00000111879	Uncharacterized protein C6orf60.	*
FAM92B	ENSG00000153789	family with sequence similarity 92, member B	*
FASN	ENSG00000169710	Fatty acid synthase (EC 2.3.1.85)		*
FHL2	ENSG00000115641	Four and a half LIM domains protein 2	*
GGA1	ENSG00000100083	ADP-ribosylation factor-binding protein GGA1	*
GOPC	ENSG00000047932	Golgi-associated PDZ and coiled-coil motif-containing protein	*
GRN	ENSG00000030582	Granulins precursor	*
HECW1	ENSG00000002746	NEDD4-like ubiquitin-protein ligase 1	*
HNRPF	ENSG00000169813	Heterogeneous nuclear ribonucleoprotein F	*
HNRPH3	ENSG00000096746	Heterogeneous nuclear ribonucleoprotein H3	*
HSP90AB1	ENSG00000096384	Heat shock protein HSP 90-beta	*
IFNAR2	ENSG00000159110	Interferon-alpha/beta receptor beta chain precursor		*
ILF3	ENSG00000129351	Interleukin enhancer-binding factor 3	*
ITIH3	ENSG00000162267	Inter-alpha-trypsin inhibitor heavy chain H3 precursor	*
JAG1	ENSG00000101384	Jagged-1 precursor	*
KAT5	ENSG00000172977	Histone acetyltransferase HTATIP	*
KIF3B	ENSG00000101350	Kinesin-like protein KIF3B	*
KPNB1	ENSG00000108424	Importin beta-1 subunit		*
KRT19	ENSG00000171345	Keratin, type I cytoskeletal 19	*
LAMB2	ENSG00000172037	Laminin subunit beta-2 precursor	*
LMNA	ENSG00000160789	Lamin-A/C	*
LRRC45	ENSG00000169683	Leucine-rich repeat-containing protein 45.	*
LTBP3	ENSG00000168056	Latent-transforming growth factor beta-binding protein 3 precursor	*
MATR3	ENSG00000015479	Matrin-3.	*
MDFI	ENSG00000112559	MyoD family inhibitor	*
MED4	ENSG00000136146	Mediator complex subunit 4	*
MLPH	ENSG00000115648	Melanophilin	*
MRPL20	ENSG00000131586	39S ribosomal protein L20, mitochondrial precursor	*
MYH9	ENSG00000100345	Myosin-9	*
NECAB2	ENSG00000103154	neuronal calcium-binding protein 2	*
NFKBIA	ENSG00000100906	NF-kappa-B inhibitor alpha	*
NIPSNAP1	ENSG00000184117	Protein NipSnap1.	*
NKAPL	ENSG00000189134	UPF0396 protein C6orf194.	*
NME3	ENSG00000103024	Nucleoside diphosphate kinase 3	*
NOC2L	ENSG00000188976	Nucleolar complex protein 2 homolog	*
NRBP1	ENSG00000115216	Nuclear receptor-binding protein.		*
OPTN	ENSG00000123240	Optineurin	*
PABPC1	ENSG00000070756	Polyadenylate-binding protein 1	*
PDE4DIP	ENSG00000178104	phosphodiesterase 4D interacting protein isoform 3	*
PHC2	ENSG00000134686	Polyhomeotic-like protein 2 (hPH2)	*
PHLDB3	ENSG00000176531	Pleckstrin homology-like domain family B member 3.	*
PIAS3	ENSG00000131788	E3 SUMO-protein ligase PIAS3	*
PLS3	ENSG00000102024	Plastin-3 (T-plastin).	*
PPIA	ENSG00000196262	Peptidyl-prolyl cis-trans isomerase A		*
PPP1R3E	ENSG00000100829	Homeobox and leucine zipper protein Homez	*
PPRC1	ENSG00000148840	peroxisome proliferator-activated receptor gamma, coactivator-related 1	*
PRKRA	ENSG00000180228	Interferon-inducible double stranded RNA-dependent protein kinase activator A	*
PRMT5	ENSG00000100462	Protein arginine N-methyltransferase 5	*
PSMD13	ENSG00000185627	26S proteasome non-ATPase regulatory subunit 13	*
RASSF7	ENSG00000099849	Ras association domain-containing protein 7	*
RNF12	ENSG00000131263	RING finger protein 12	*
RNF125	ENSG00000101695	E3 ubiquitin-protein ligase RNF125	*
RNUXA	ENSG00000164902	RNA U small nuclear RNA export adapter protein	*
RPS20	ENSG00000008988	40S ribosomal protein S20.	*
SCMH1	ENSG00000010803	Polycomb protein SCMH1	*
SCRIB	ENSG00000180900	Protein LAP4	*	*
SIAH2	ENSG00000181788	E3 ubiquitin-protein ligase SIAH2	*
SMARCB1	ENSG00000099956	SWI/SNF-related matrix-associated actin-dependent regulator of chromatin subfamily B member 1	*
SNRPA	ENSG00000077312	U1 small nuclear ribonucleoprotein A		*
SSB	ENSG00000138385	Lupus La protein		*
STAT2	ENSG00000170581	Signal transducer and activator of transcription 2 (p113)		*
TAF15	ENSG00000172660	TATA-binding protein-associated factor 2N	*
TMEFF2	ENSG00000144339	Transmembrane protein with EGF-like and two follistatin-like domains 2 precursor	*
TMEM57	ENSG00000204178	Macoilin	*
TNIP1	ENSG00000145901	Nef-associated factor 1 (Virion-associated nuclear shuttling protein)	*
TOM1L1	ENSG00000141198	TOM1-like 1 protein (Src-activating and signaling molecule protein).	*
TOX4	ENSG00000092203	Epidermal Langerhans cell protein LCP1.	*
TRAF4	ENSG00000076604	TNF receptor-associated factor 4	*
TRAFD1	ENSG00000135148	FLN29 gene product	*
TRIM21	ENSG00000132109	52 kDa Ro protein	*
TSG101	ENSG00000074319	Tumor susceptibility gene 101 protein.		*
TXNDC9	ENSG00000115514	Thioredoxin domain-containing protein 9 (ATP-binding protein associated with cell differentiation).	*
TYK2	ENSG00000105397	Non-receptor tyrosine-protein kinase TYK2	*
VIM	ENSG00000026025	Vimentin.	*
VPS11	ENSG00000160695	Vacuolar protein sorting-associated protein 11	*
XPO1	ENSG00000082898	Exportin-1 (Exp1)		*
ZBTB17	ENSG00000116809	Zinc finger and BTB domain-containing protein 17	*
ZCCHC17	ENSG00000121766	Nucleolar protein of 40 kDa (pNO40)	*
ZNF135	ENSG00000176293	Zinc finger protein 135	*
