# Supplementary material for: Flavivirus NS3 and NS5 proteins interaction network: a high-throughput yeast two-hybrid screen
Source: BMC Microbiol. 2011 Oct 20;11:234. doi: 10.1186/1471-2180-11-234 (PMC3215679; doi:10.1186/1471-2180-11-234)
Supplement: Additional file 5 — Human host-flavivirus NS3 and NS5 protein-protein interactions, functional domains specification. Human proteins are referenced by their HGNC symbol (column 1) and their Ensembl Gene ID (column 2), and the characteristics of the viral proteins are reported in column 3. The origin of the interaction is indicated in column 4 (Y2H screens) and/or 5 (literature). [file 1471-2180-11-234-S5.XLS]

## Sheet: Feuille1
Official name	Ensembl gene id	Viral interactor	Y2H screens	Curation
ACTA2	ENSG00000107796	NS3 helicase DENV2	*
ACTB	ENSG00000075624	NS3 helicase DENV2	*
ACTG1	ENSG00000184009	NS3 helicase DENV2	*
ACTG2	ENSG00000163017	NS3 helicase DENV2	*
AMBP	ENSG00000106927	NS3 helicase KUNV	*
APBB1IP	ENSG00000077420	NS3 helicase ALKV	*
APBB1IP	ENSG00000077420	NS3 helicase DENV2	*
APBB1IP	ENSG00000077420	NS3 helicase JEV	*
APBB1IP	ENSG00000077420	NS3 helicase KUNV	*
ARHGAP25	ENSG00000163219	NS5 methyltransferase TBEV	*
ARID2	ENSG00000189079	NS5 full length TBEV	*
ARID2	ENSG00000189079	NS5 methyltransferase ALKV	*
ARID2	ENSG00000189079	NS5 methyltransferase TBEV	*
ARID2	ENSG00000189079	NS5 polymerase DENV1	*
ARID2	ENSG00000189079	NS5 polymerase TBEV	*
ARNTL	ENSG00000133794	NS5 methyltransferase ALKV	*
ARNTL	ENSG00000133794	NS5 methyltransferase TBEV	*
ATN1	ENSG00000111676	NS5 methyltransferase KUNV	*
AXIN1	ENSG00000103126	NS3 helicase DENV2	*
AZI2	ENSG00000163512	NS3 helicase DENV2	*
AZI2	ENSG00000163512	NS3 helicase KUNV	*
AZI2	ENSG00000163512	NS3 helicase WNV	*
BCL2L14	ENSG00000121380	NS3 helicase DENV2	*
BCL2L14	ENSG00000121380	NS3 helicase KUNV	*
BICD1	ENSG00000151746	NS5 polymerase TBEV	*
C14orf118	ENSG00000089916	NS5 methyltransferase ALKV	*
C19orf21	ENSG00000099812	NS5 methyltransferase ALKV	*
C8orf77	ENSG00000196677	NS3 helicase KUNV	*
C9orf117	ENSG00000160401	NS3 helicase JEV	*
CAMK2B	ENSG00000058404	NS3 helicase DENV2	*
CAMTA2	ENSG00000108509	NS3 helicase ALKV	*
CAMTA2	ENSG00000108509	NS3 helicase JEV	*
CAMTA2	ENSG00000108509	NS5 methyltransferase KUNV	*
CASP8	ENSG00000064012	NS3 TBEV		*
Official name	Ensembl gene id	Viral interactor	Y2H screens	Curation
CCDC14	ENSG00000175455	NS5 polymerase TBEV	*
CCDC99	ENSG00000040275	NS5 full length TBEV	*
CCDC99	ENSG00000040275	NS5 methyltransferase ALKV	*
CCDC99	ENSG00000040275	NS5 methyltransferase TBEV	*
CCDC99	ENSG00000040275	NS5 polymerase TBEV	*
CCNL2	ENSG00000116148	NS5 polymerase KUNV	*
CDH11	ENSG00000140937	NS5 methyltransferase ALKV	*
CEP250	ENSG00000126001	NS3 helicase DENV2	*
CEP250	ENSG00000126001	NS5 methyltransferase ALKV	*
CEP290	ENSG00000198707	NS5 polymerase WNV	*
CEP63	ENSG00000182923	NS3 helicase DENV2	*
CEP63	ENSG00000182923	NS3 helicase JEV	*
CEP63	ENSG00000182923	NS3 helicase KUNV	*
CHD3	ENSG00000170004	NS5 polymerase KUNV	*
CLIP1	ENSG00000130779	NS5 polymerase KUNV	*
DNM2	ENSG00000079805	NS5 polymerase DENV1	*
DNTTIP2	ENSG00000067334	NS5 methyltransferase ALKV	*
DNTTIP2	ENSG00000067334	NS5 methyltransferase TBEV	*
DVL2	ENSG00000004975	NS5 methyltransferase KUNV	*
DYX1C1	ENSG00000128845	NS3 helicase KUNV	*
EBNA1BP2	ENSG00000117395	NS5 methyltransferase KUNV	*
EIF5A	ENSG00000132507	NS3 helicase KUNV	*
EMILIN1	ENSG00000138080	NS5 polymerase TBEV	*
ENO1	ENSG00000074800	NS3 helicase DENV2	*
ENO1	ENSG00000074800	NS3 helicase KUNV	*
ENO1	ENSG00000074800	NS5 methyltransferase ALKV	*
ENO1	ENSG00000074800	NS5 polymerase TBEV	*
ENOX2	ENSG00000165675	NS3 helicase DENV2	*
EVI1	ENSG00000085276	NS5 methyltransferase KUNV	*
FAM184A	ENSG00000111879	NS3 helicase DENV2	*
FAM184A	ENSG00000111879	NS5 polymerase TBEV	*
FAM92B	ENSG00000153789	NS5 methyltransferase KUNV	*
FHL2	ENSG00000115641	NS3 full length ALKV	*
GGA1	ENSG00000100083	NS3 helicase DENV2	*
Official name	Ensembl gene id	Viral interactor	Y2H screens	Curation
GGA1	ENSG00000100083	NS3 helicase KUNV	*
GOPC	ENSG00000047932	NS5 polymerase TBEV	*
GRN	ENSG00000030582	NS5 methyltransferase ALKV	*
GRN	ENSG00000030582	NS5 methyltransferase TBEV	*
HECW1	ENSG00000002746	NS5 methyltransferase KUNV	*
HNRPF	ENSG00000169813	NS5 full length TBEV	*
HNRPF	ENSG00000169813	NS5 methyltransferase TBEV	*
HNRPH3	ENSG00000096746	NS5 methyltransferase ALKV	*
HSP90AB1	ENSG00000096384	NS3 helicase KUNV	*
IFNAR2	ENSG00000159110	NS5 TBEV		*
ILF3	ENSG00000129351	NS3 helicase DENV2	*
ITIH3	ENSG00000162267	NS5 polymerase DENV1	*
JAG1	ENSG00000101384	NS5 methyltransferase ALKV	*
JAG1	ENSG00000101384	NS5 polymerase TBEV	*
KAT5	ENSG00000172977	NS5 polymerase TBEV	*
KIF3B	ENSG00000101350	NS3 helicase ALKV	*
KPNB1	ENSG00000108424	NS5 DENV2		*
KRT19	ENSG00000171345	NS3 helicase KUNV	*
LAMB2	ENSG00000172037	NS5 methyltransferase ALKV	*
LAMB2	ENSG00000172037	NS5 methyltransferase TBEV	*
LAMB2	ENSG00000172037	NS5 polymerase TBEV	*
LMNA	ENSG00000160789	NS3 helicase DENV2	*
LRRC45	ENSG00000169683	NS5 methyltransferase ALKV	*
LTBP3	ENSG00000168056	NS5 methyltransferase ALKV	*
MATR3	ENSG00000015479	NS5 polymerase DENV1	*
MDFI	ENSG00000112559	NS5 methyltransferase ALKV	*
MED4	ENSG00000136146	NS5 methyltransferase KUNV	*
MLPH	ENSG00000115648	NS5 full length TBEV	*
MLPH	ENSG00000115648	NS5 methyltransferase ALKV	*
MLPH	ENSG00000115648	NS5 methyltransferase TBEV	*
MLPH	ENSG00000115648	NS5 polymerase DENV1	*
MLPH	ENSG00000115648	NS5 polymerase TBEV	*
MRPL20	ENSG00000131586	NS5 polymerase WNV	*
MYH9	ENSG00000100345	NS5 methyltransferase ALKV	*
Official name	Ensembl gene id	Viral interactor	Y2H screens	Curation
MYH9	ENSG00000100345	NS5 polymerase DENV1	*
MYH9	ENSG00000100345	NS5 polymerase TBEV	*
NECAB2	ENSG00000103154	NS3 helicase DENV2	*
NFKBIA	ENSG00000100906	NS3 helicase DENV2	*
NFKBIA	ENSG00000100906	NS3 helicase KUNV	*
NIPSNAP1	ENSG00000184117	NS5 methyltransferase ALKV	*
NKAPL	ENSG00000189134	NS5 methyltransferase KUNV	*
NME3	ENSG00000103024	NS3 helicase DENV2	*
NME3	ENSG00000103024	NS3 helicase KUNV	*
NME3	ENSG00000103024	NS3 helicase WNV	*
NOC2L	ENSG00000188976	NS5 methyltransferase KUNV	*
NRBP1	ENSG00000115216	NS3 DENV2		*
OPTN	ENSG00000123240	NS3 helicase JEV	*
OPTN	ENSG00000123240	NS3 helicase KUNV	*
PABPC1	ENSG00000070756	NS3 helicase DENV2	*
PABPC1	ENSG00000070756	NS3 helicase KUNV	*
PDE4DIP	ENSG00000178104	NS5 methyltransferase ALKV	*
PDE4DIP	ENSG00000178104	NS5 polymerase TBEV	*
PHC2	ENSG00000134686	NS5 methyltransferase ALKV	*
PHC2	ENSG00000134686	NS5 methyltransferase TBEV	*
PHLDB3	ENSG00000176531	NS3 helicase DENV2	*
PHLDB3	ENSG00000176531	NS3 helicase KUNV	*
PIAS3	ENSG00000131788	NS5 methyltransferase ALKV	*
PIAS3	ENSG00000131788	NS5 polymerase KUNV	*
PLS3	ENSG00000102024	NS3 helicase DENV2	*
PPIA	ENSG00000196262	NS5 WNV		*
PPP1R3E	ENSG00000100829	NS5 methyltransferase ALKV	*
PPRC1	ENSG00000148840	NS5 methyltransferase KUNV	*
PRKRA	ENSG00000180228	NS3 helicase DENV2	*
PRMT5	ENSG00000100462	NS3 helicase DENV2	*
PSMD13	ENSG00000185627	NS3 helicase KUNV	*
RASSF7	ENSG00000099849	NS5 methyltransferase ALKV	*
RNF12	ENSG00000131263	NS5 methyltransferase KUNV	*
RNF125	ENSG00000101695	NS5 polymerase DENV1	*
Official name	Ensembl gene id	Viral interactor	Y2H screens	Curation
RNF125	ENSG00000101695	NS5 polymerase TBEV	*
RNUXA	ENSG00000164902	NS5 methyltransferase ALKV	*
RNUXA	ENSG00000164902	NS5 methyltransferase TBEV	*
RPS20	ENSG00000008988	NS3 helicase JEV	*
SCMH1	ENSG00000010803	NS3 helicase DENV2	*
SCRIB	ENSG00000180900	NS5 full length TBEV	*
SCRIB	ENSG00000180900	NS5 methyltransferase ALKV	*
SCRIB	ENSG00000180900	NS5 methyltransferase TBEV	*	*
SIAH2	ENSG00000181788	NS5 polymerase DENV1	*
SMARCB1	ENSG00000099956	NS5 polymerase TBEV	*
SSB	ENSG00000138385	NS3 DENV4		*
SSB	ENSG00000138385	NS5 DENV4		*
STAT2	ENSG00000170581	NS5 DENV2		*
TAF15	ENSG00000172660	NS5 full length TBEV	*
TAF15	ENSG00000172660	NS5 methyltransferase ALKV	*
TAF15	ENSG00000172660	NS5 methyltransferase TBEV	*
TAF15	ENSG00000172660	NS5 polymerase DENV1	*
TAF15	ENSG00000172660	NS5 polymerase TBEV	*
TMEFF2	ENSG00000144339	NS5 polymerase KUNV	*
TMEM57	ENSG00000204178	NS5 methyltransferase ALKV	*
TNIP1	ENSG00000145901	NS3 helicase DENV2	*
TOM1L1	ENSG00000141198	NS5 polymerase DENV1	*
TOM1L1	ENSG00000141198	NS5 polymerase TBEV	*
TOX4	ENSG00000092203	NS3 protease KUNV	*
TRAF4	ENSG00000076604	NS3 helicase DENV2	*
TRAF4	ENSG00000076604	NS3 helicase KUNV	*
TRAF4	ENSG00000076604	NS3 helicase WNV	*
TRAFD1	ENSG00000135148	NS3 helicase DENV2	*
TRIM21	ENSG00000132109	NS5 methyltransferase ALKV	*
TRIM21	ENSG00000132109	NS5 polymerase TBEV	*
TSG101	ENSG00000074319	NS3 JEV		* (1)
TXNDC9	ENSG00000115514	NS5 full length TBEV	*
TXNDC9	ENSG00000115514	NS5 methyltransferase ALKV	*
TXNDC9	ENSG00000115514	NS5 methyltransferase TBEV	*
Official name	Ensembl gene id	Viral interactor	Y2H screens	Curation
TYK2	ENSG00000105397	NS5 polymerase TBEV	*
VIM	ENSG00000026025	NS5 methyltransferase ALKV	*
VIM	ENSG00000026025	NS5 methyltransferase TBEV	*
VPS11	ENSG00000160695	NS5 methyltransferase ALKV	*
VPS11	ENSG00000160695	NS5 polymerase DENV1	*
VPS11	ENSG00000160695	NS5 polymerase TBEV	*
XPO1	ENSG00000082898	NS5 DENV2		*
ZBTB17	ENSG00000116809	NS5 methyltransferase ALKV	*
ZBTB17	ENSG00000116809	NS5 polymerase TBEV	*
ZCCHC17	ENSG00000121766	NS5 full length TBEV	*
ZNF135	ENSG00000176293	NS5 methyltransferase ALKV	*
(1) : interaction described in Vero cells.
