# Supplementary material for: Flavivirus NS3 and NS5 proteins interaction network: a high-throughput yeast two-hybrid screen
Source: BMC Microbiol. 2011 Oct 20;11:234. doi: 10.1186/1471-2180-11-234 (PMC3215679; doi:10.1186/1471-2180-11-234)
Supplement: Additional file 7 — Flavivirus-targeted human proteins interactions with other viral proteins. Human proteins are referenced with their Ensembl Gene ID (column 1) and their HGNC symbol (column 2), viral proteins with their virus name (column 3), their NCBI id (column 4) and their NCBI name (column 5). These data were collected from the VirHostNet knowledge base. [file 1471-2180-11-234-S7.XLS]

## Sheet: Feuille1
Human T-lymphotropic virus 1	NP_057864	p40	ENSG00000107796	ACTA2
Human immunodeficiency virus 1	NP_705927	p66 subunit	ENSG00000075624	ACTB
Influenza A virus (A/Puerto Rico/8/34(H1N1))	NP_040982	nucleocapsid protein	ENSG00000075624	ACTB
Adeno-associated virus - 2	YP_680423	Rep 78 protein	ENSG00000075624	ACTB
Adeno-associated virus - 2	YP_680423	Rep 78 protein	ENSG00000184009	ACTG1
Hepatitis E virus	NP_056787	hypothetical protein	ENSG00000106927	AMBP
Human herpesvirus 1	NP_044601	ubiquitin E3 ligase ICP0	ENSG00000133794	ARNTL
Vaccinia virus WR	AAO89318	unknown	ENSG00000133794	ARNTL
Autographa californica nucleopolyhedrovirus	NP_054165	apoptosis inhibitor	ENSG00000064012	CASP8
Molluscum contagiosum virus	NP_044110	MC159L	ENSG00000064012	CASP8
Equid herpesvirus 2	NP_042671	NULL	ENSG00000064012	CASP8
Human herpesvirus 8 type M	NP_572127	ORF K13	ENSG00000064012	CASP8
Cowpox virus	NP_619988	CrmA or CPXV207 protein	ENSG00000064012	CASP8
Hepatitis C virus	NP_803144	NS3 protease/helicase	ENSG00000064012	CASP8
Human herpesvirus 4 type 1	YP_401696	BDLF1	ENSG00000175455	CCDC14
Human herpesvirus 1	NP_044631	single-stranded DNA-binding protein	ENSG00000170004	CHD3
Seoul virus	NP_942556	nucleocapsid protein	ENSG00000170004	CHD3
Hantaan virus	NP_941977	hypothetical protein	ENSG00000170004	CHD3
Human herpesvirus 4 type 1	YP_401701	BXLF1	ENSG00000165675	COVA1
Human herpesvirus 4 type 1	YP_401673	BZLF1	ENSG00000165675	COVA1
Influenza A virus (A/Puerto Rico/8/34(H1N1))	NP_040986	polymerase PA	ENSG00000079805	DNM2
Influenza A virus (A/udorn/1972(H3N2))	ABD79033	matrix protein 1	ENSG00000004975	DVL2
Influenza A virus (A/udorn/1972(H3N2))	ABD79037	nonstructural protein 1	ENSG00000004975	DVL2
Influenza A virus (A/udorn/1972(H3N2))	ABD79042	polymerase PB2	ENSG00000004975	DVL2
Influenza A virus (A/Puerto Rico/8/34(H1N1))	NP_040978	matrix protein 1	ENSG00000004975	DVL2
Influenza A virus (A/Puerto Rico/8/34(H1N1))	NP_040979	matrix protein 2	ENSG00000004975	DVL2
Influenza A virus (A/Puerto Rico/8/34(H1N1))	NP_040985	polymerase 1	ENSG00000004975	DVL2
Influenza A virus (A/Puerto Rico/8/34(H1N1))	NP_040987	PB2 protein	ENSG00000004975	DVL2
Human herpesvirus 4 type 2	YP_001129471	EBNA-1	ENSG00000117395	EBNA1BP2
Human immunodeficiency virus 1	NP_057854	Rev	ENSG00000132507	EIF5A
Adeno-associated virus - 2	YP_680423	Rep 78 protein	ENSG00000169710	FASN
Human papillomavirus type 16	NP_041325	transforming protein	ENSG00000047932	GOPC
Human immunodeficiency virus 2	NP_056842	tat protein	ENSG00000030582	GRN
Human immunodeficiency virus 1	NP_057853	Tat	ENSG00000030582	GRN
Hepatitis C virus	NP_751919	core protein	ENSG00000030582	GRN
Human herpesvirus 4 type 1	YP_401711	BILF1	ENSG00000030582	GRN
Human herpesvirus 4 type 1	YP_401713	BALF4	ENSG00000030582	GRN
Caprine arthritis-encephalitis virus	NP_040941	protein S	ENSG00000030582	GRN
Human herpesvirus 4 type 1	YP_401646	BHRF1	ENSG00000030582	GRN
Human herpesvirus 4 type 1	YP_401647	BFLF2	ENSG00000030582	GRN
Human herpesvirus 4 type 1	YP_401728	BFRF1A	ENSG00000030582	GRN
Human herpesvirus 4 type 1	YP_401652	BPLF1	ENSG00000030582	GRN
Human herpesvirus 4 type 2	YP_001129510	BALF2	ENSG00000030582	GRN
Human herpesvirus 4 type 1	YP_401672	BZLF2	ENSG00000030582	GRN
Human herpesvirus 4 type 1	YP_401720	BNLF2b	ENSG00000030582	GRN
Human herpesvirus 4 type 1	YP_401668	BLLF2	ENSG00000030582	GRN
Human herpesvirus 4 type 1	YP_401636	EBNA-LP	ENSG00000096384	HSP90AB1
Adeno-associated virus - 2	YP_680423	Rep 78 protein	ENSG00000096384	HSP90AB1
Influenza A virus (A/Puerto Rico/8/34(H1N1))	NP_040987	PB2 protein	ENSG00000096384	HSP90AB1
Human papillomavirus type 16	NP_041331	minor capsid protein	ENSG00000172977	KAT5
Human immunodeficiency virus 1	NP_057853	Tat	ENSG00000172977	KAT5
Adeno-associated virus - 2	YP_680423	Rep 78 protein	ENSG00000129351	ILF3
Influenza A virus (A/Puerto Rico/8/34(H1N1))	NP_040982	nucleocapsid protein	ENSG00000129351	ILF3
Human herpesvirus 4 type 1	YP_401636	EBNA-LP	ENSG00000129351	ILF3
Human papillomavirus type 16	NP_041325	transforming protein	ENSG00000108424	KPNB1
Hepatitis B virus	YP_355335	precore/core protein	ENSG00000108424	KPNB1
Human immunodeficiency virus 1	NP_057854	Rev	ENSG00000108424	KPNB1
Human papillomavirus type 16	NP_041331	minor capsid protein	ENSG00000108424	KPNB1
Hepatitis C virus	NP_751919	core protein	ENSG00000171345	KRT19
Hepatitis C virus	NP_803144	NS3 protease/helicase	ENSG00000172037	LAMB2
Human herpesvirus 4 type 1	YP_401647	BFLF2	ENSG00000172037	LAMB2
Adeno-associated virus - 2	YP_680423	Rep 78 protein	ENSG00000160789	LMNA
Human herpesvirus 1	NP_044631	single-stranded DNA-binding protein	ENSG00000160789	LMNA
Human adenovirus C	NP_040510	20.5 kD protein	ENSG00000160789	LMNA
Human immunodeficiency virus 1	NP_057854	Rev	ENSG00000160789	LMNA
Human herpesvirus 1	NP_044636	nuclear egress membrane protein	ENSG00000160789	LMNA
Human herpesvirus 1	NP_044633	nuclear egress lamina protein	ENSG00000160789	LMNA
Human herpesvirus 4 type 1	YP_401677	EBNA-1	ENSG00000112559	MDFI
Human herpesvirus 2	NP_044518	transactivating tegument protein VP16	ENSG00000136146	MED4
Human herpesvirus 5 strain AD169	NP_040019	UL84	ENSG00000100345	MYH9
Human herpesvirus 1	AAF43147	ICP27	ENSG00000100906	NFKBIA
Human herpesvirus 4 type 1	YP_401636	EBNA-LP	ENSG00000184117	NIPSNAP1
Human herpesvirus 4 type 1	YP_401691	BGLF2	ENSG00000123240	OPTN
Influenza A virus (A/New York/392/2004(H3N2))	YP_308845	nonstructural protein 1	ENSG00000070756	PABPC1
Human immunodeficiency virus 1	NP_705926	aspartic peptidase	ENSG00000070756	PABPC1
Hepatitis C virus	NP_803144	NS3 protease/helicase	ENSG00000178104	PDE4DIP
Vaccinia virus WR	AAO89302	unknown	ENSG00000178104	PDE4DIP
Human immunodeficiency virus 1	NP_705926	aspartic peptidase	ENSG00000102024	PLS3
SARS coronavirus	NP_828858	nucleocapsid protein	ENSG00000196262	PPIA
Human immunodeficiency virus 1	NP_579880	capsid	ENSG00000196262	PPIA
Simian immunodeficiency virus	NP_054369	gag protein	ENSG00000196262	PPIA
Feline immunodeficiency virus	NP_040972	gag protein	ENSG00000196262	PPIA
Influenza A virus (A/udorn/1972(H3N2))	ABD79037	nonstructural protein 1	ENSG00000180228	PRKRA
Influenza A virus (A/Puerto Rico/8/34(H1N1))	NP_040978	matrix protein 1	ENSG00000180228	PRKRA
Influenza A virus (A/Puerto Rico/8/34(H1N1))	NP_040984	nonstructural protein NS1	ENSG00000180228	PRKRA
Human herpesvirus 4	CAD53427	EBNA-1 protein	ENSG00000100462	PRMT5
Hepatitis C virus	NP_803144	NS3 protease/helicase	ENSG00000100462	PRMT5
Influenza B virus	YP_419283	BM2 protein	ENSG00000008988	RPS20
Adeno-associated virus - 2	YP_680423	Rep 78 protein	ENSG00000008988	RPS20
Human papillomavirus type 16	NP_041325	transforming protein	ENSG00000180900	SCRIB
Human papillomavirus - 18	NP_040310	E6 protein	ENSG00000180900	SCRIB
Bovine papillomavirus - 1	NP_056739	E1 protein	ENSG00000099956	SMARCB1
Human immunodeficiency virus 1	NP_705928	integrase	ENSG00000099956	SMARCB1
Human papillomavirus type 11	AAA46929	replication protein	ENSG00000099956	SMARCB1
Human herpesvirus 4 type 2	YP_001129441	EBNA-2	ENSG00000099956	SMARCB1
Human papillomavirus - 18	NP_040312	E1 protein	ENSG00000099956	SMARCB1
Human immunodeficiency virus 1	NP_057853	Tat	ENSG00000099956	SMARCB1
Human herpesvirus 4 type 1	YP_401636	EBNA-LP	ENSG00000077312	SNRPA
Hepatitis C virus	NP_751927	NS5A protein	ENSG00000138385	SSB
Adeno-associated virus - 2	YP_680423	Rep 78 protein	ENSG00000138385	SSB
Simian virus 5	YP_138513	V protein	ENSG00000170581	STAT2
Rabies virus	NP_056794	phosphoprotein M1	ENSG00000170581	STAT2
Hendra virus	NP_047108	nonstructural protein V	ENSG00000170581	STAT2
Measles virus strain Edmonston-Zagreb	AAR32662	V protein	ENSG00000170581	STAT2
Nipah virus	NP_112023	V protein	ENSG00000170581	STAT2
Measles virus	NP_056919	phosphoprotein	ENSG00000170581	STAT2
Human immunodeficiency virus 1	NP_057857	Nef	ENSG00000145901	TNIP1
Human immunodeficiency virus 1	NP_579876	matrix	ENSG00000145901	TNIP1
Human immunodeficiency virus 1	NP_057852	Vpr	ENSG00000141198	TOM1L1
Human immunodeficiency virus 1	NP_579883	p6	ENSG00000074319	TSG101
Human T-lymphotropic virus 1	NP_955617	p19 MA	ENSG00000074319	TSG101
Human immunodeficiency virus 2	NP_056837	gag polyprotein	ENSG00000074319	TSG101
Human immunodeficiency virus 1	NP_057850	Pr55(Gag)	ENSG00000074319	TSG101
Human T-lymphotropic virus 1	NP_057862	Pr55	ENSG00000074319	TSG101
Human herpesvirus 4 type 1	YP_401703	BVRF1	ENSG00000074319	TSG101
Human herpesvirus 4 type 1	YP_401677	EBNA-1	ENSG00000074319	TSG101
Human spumaretrovirus	NP_955622	gag protein	ENSG00000074319	TSG101
Bluetongue virus	YP_052960	hypothetical protein	ENSG00000074319	TSG101
Human herpesvirus 4 type 2	YP_001129515	LMP-1	ENSG00000105397	TYK2
Human papillomavirus - 18	NP_040310	E6 protein	ENSG00000105397	TYK2
Human papillomavirus type 11	AAA21703	oncogene protein	ENSG00000105397	TYK2
Human herpesvirus 4 type 1	YP_401713	BALF4	ENSG00000026025	VIM
Adeno-associated virus - 2	YP_680423	Rep 78 protein	ENSG00000026025	VIM
Hepatitis C virus	NP_751919	core protein	ENSG00000026025	VIM
Human immunodeficiency virus 1	NP_705926	aspartic peptidase	ENSG00000026025	VIM
Human papillomavirus - 18	NP_040310	E6 protein	ENSG00000026025	VIM
Human herpesvirus 5 strain AD169	NP_040019	UL84	ENSG00000026025	VIM
Hepatitis C virus	NP_803144	NS3 protease/helicase	ENSG00000026025	VIM
Human immunodeficiency virus 1	NP_579876	matrix	ENSG00000082898	XPO1
Minute virus of mice	NP_041243	nonstructural protein	ENSG00000082898	XPO1
Influenza A virus (A/Puerto Rico/8/34(H1N1))	NP_040982	nucleocapsid protein	ENSG00000082898	XPO1
Human immunodeficiency virus 1	NP_057854	Rev	ENSG00000082898	XPO1
